# Supplementary material for: Investigating the Influence of PbS Quantum Dot-Decorated TiO2 Photoanode Thickness on Photoelectrochemical Hydrogen Production Performance
Source: Materials (Basel). 2023 Dec 31;17(1):225. doi: 10.3390/ma17010225 (PMC10779549; doi:10.3390/ma17010225)
Supplement: Supplementary file 1 [file materials-17-00225-s001.zip]

Archive with 1 entries (1 files):
- materials-2751943-supplementary.pdf
